# Supplementary material for: An effective prognostic model for assessing prognosis of non-small cell lung cancer with brain metastases
Source: Front Genet. 2023 Apr 13;14:1156322. doi: 10.3389/fgene.2023.1156322 (PMC10143500; doi:10.3389/fgene.2023.1156322)
Supplement: Supplementary file 1 [file DataSheet1.zip]

Archive with 7 entries (7 files):
- Figure S1.pdf
- Figure S2.pdf
- Figure S3.pdf
- Figure S4.pdf
- Figure S5.pdf
- Table S1.pdf
- Description of supplementary materials.docx
